# Supplementary material for: Field Performance of Novel Citrus Rootstocks Grafted with ‘Valencia’ Orange and Their Response to Systemic Delivery of Oxytetracycline
Source: Plants (Basel). 2025 Sep 29;14(19):3020. doi: 10.3390/plants14193020 (PMC12526186; doi:10.3390/plants14193020)
Supplement: Supplementary file 1 [file plants-14-03020-s001.zip]

Archive with 1 entries (1 files):
- plants-3808617-supplementary.pdf
